# Supplementary material for: Micro-computed tomography reconstructions of tibiae of stem cell transplanted osteogenesis imperfecta mice
Source: Sci Data. 2018 May 29;5:180100. doi: 10.1038/sdata.2018.100 (PMC5972671; doi:10.1038/sdata.2018.100)
Supplement: Supplementary file 1 [file sdata2018100-isa1.zip]

Archive with 3 entries (3 files):
- i_Investigation.txt
- s_study_Guillot.txt
- a_assay_Guillot.txt
