# Supplementary material for: Micro-computed tomography reconstructions of tibiae of stem cell transplanted osteogenesis imperfecta mice
Source: Sci Data. 2018 May 29;5:180100. doi: 10.1038/sdata.2018.100 (PMC5972671; doi:10.1038/sdata.2018.100)
Supplement: Supplementary file 1 [file sdata2018100-isa1.zip › i_Investigation.txt]

# Investigation File generated for Scientific Data with Investigation File Authoring Tool version 0.1.0 on 17/04/2018 - This metadata file is CC0
ONTOLOGY SOURCE REFERENCE
Term Source Name	NCBITAXON	UBERON	PATO	UO	EFO	OBI	SO	XCO	VT	MMO	ERO
Term Source File	http://data.bioontology.org/ontologies/NCBITAXON	http://data.bioontology.org/ontologies/UBERON	http://data.bioontology.org/ontologies/PATO	http://data.bioontology.org/ontologies/UO	http://data.bioontology.org/ontologies/EFO	http://data.bioontology.org/ontologies/OBI	http://data.bioontology.org/ontologies/SO	http://data.bioontology.org/ontologies/XCO	http://data.bioontology.org/ontologies/VT	http://data.bioontology.org/ontologies/MMO	http://data.bioontology.org/ontologies/ERO
Term Source Version	2016AB	releases/2014-06-15	unknown	unknown	2.94	2014-08-18	unknown	4.18	7.4	2.27	2013-08-02
Term Source Description	National Center for Biotechnology Information (NCBI) Organismal Classification	Uber Anatomy Ontology	Phenotypic Quality Ontology	Units of Measurement Ontology	Experimental Factor Ontology	Ontology for Biomedical Investigations	Sequence Types and Features Ontology	Experimental Conditions Ontology	Vertebrate Trait Ontology	Measurement Method Ontology	Eagle-I Research Resource Ontology
INVESTIGATION
Investigation Identifier
Investigation Title
Investigation Description
Investigation Submission Date
Investigation Public Release Date
INVESTIGATION PUBLICATIONS
Investigation PubMed ID
Investigation Publication DOI
Investigation Publication Author List
Investigation Publication Title
Investigation Publication Status
Investigation Publication Status Term Accession Number
Investigation Publication Status Term Source REF
INVESTIGATION CONTACTS
Investigation Person Last Name
Investigation Person Mid Initials
Investigation Person First Name
Investigation Person Address
Investigation Person Phone
Investigation Person Fax
Investigation Person Email
Investigation Person Affiliation
Investigation Person Roles
Investigation Person Roles Term Accession Number
Investigation Person Roles Term Source REF
STUDY
Study Identifier	10.1038/sdata.2018.100
Study Title	Micro-computed tomography reconstructions of tibiae of stem cell transplanted osteogenesis imperfecta mice
Study Submission Date	23/06/2017
Study Public Release Date	29/05/2018
Study Description	http://www.nature.com/articles/sdata2018100#abstract
Study File Name	s_study_Guillot.txt
Comment[Subject Keywords]	//;///;//
Comment[Manuscript Licence]	CC BY-4.0
Comment[Experimental Metadata Licence]	CC0
Comment[Supplementary Information File Name]	
Comment[Supplementary Information File Type]	x-zip-compressed
Comment[Supplementary Information File URL]	http://www.nature.com/articles/sdata2018100#supplementary-information
Comment[Data Repository]	figshare
Comment[Data Record Accession]	doi:10.6084/m9.figshare.c.3795019
Comment[Data Record URI]	https://dx.doi.org/10.6084/m9.figshare.c.3795019
STUDY DESIGN DESCRIPTORS
Study Design Type	genotype design	parallel group design
Study Design Type Term Accession Number	http://www.ebi.ac.uk/efo/EFO_0001748	OBI:0500006
Study Design Type Term Source REF	EFO	OBI
STUDY PUBLICATIONS
Study PubMed ID	""
Study Publication DOI	doi:10.1038/srep39656
Study Publication Author List	""
Study Publication Title	""
Study Publication Status	published
Study Publication Status Term Accession Number	
Study Publication Status Term Source REF	
STUDY FACTORS
Study Factor Name	genotype	experimental condition
Study Factor Type	genotype	experimental condition
Study Factor Type Term Accession Number	SO:0001027	XCO:0000000
Study Factor Type Term Source REF	SO	XCO
STUDY ASSAYS
Study Assay Measurement Type	bone morphology trait
Study Assay Measurement Type Term Accession Number	VT:0010003
Study Assay Measurement Type Term Source REF	VT
Study Assay Technology Type	micro-computed tomography
Study Assay Technology Type Term Accession Number	MMO:0000570
Study Assay Technology Type Term Source REF	MMO
Study Assay Technology Platform	Skyscan 1172 micro-CT scanner
Study Assay File Name	a_assay_Guillot.txt
STUDY PROTOCOLS
Study Protocol Name	Mice	Micro-computed tomography scan	3D reconstruction
Study Protocol Type	selection	micro-computed tomography	computational modeling technique
Study Protocol Type Term Accession Number	OBI:0001928	MMO:0000570	ERO:0001251
Study Protocol Type Term Source REF	OBI	MMO	ERO
Study Protocol Description			
Study Protocol URI	""	""	""
Study Protocol Version			
Study Protocol Parameters Name	""	instrument; manufacturer	software
Study Protocol Parameters Name Term Accession Number	""	""	""
Study Protocol Parameters Name Term Source REF	""	""	""
Study Protocol Components Name	""	""	""
Study Protocol Components Type	""	""	""
Study Protocol Components Type Term Accession Number	""	""	""
Study Protocol Components Type Term Source REF	""	""	""
STUDY CONTACTS
Study Person Last Name	Ranzoni	Corcelli	Arnett	Guillot
Study Person First Name	Anna M.	Michelangelo	Timothy R.	Pascale V.
Study Person Mid Initials				
Study Person Email	""	""	""	p.guillot@ucl.ac.uk
Study Person Phone				
Study Person Fax				
Study Person Address				
Study Person Affiliation	Institute for Women's Health, University College London, WC1E 6AU London, UK	Institute for Women's Health, University College London, WC1E 6AU London, UK	Department of Cell & Developmental Biology, University College London, WC1E 6BT London, UK	Institute for Women's Health, University College London, WC1E 6AU London, UK
Study Person Roles				
Study Person Roles Term Accession Number				
Study Person Roles Term Source REF				
Comment[Study Person ORCID]				
Comment[Funder]				
Comment[FundRef ID]				
Comment[Funder Term Source REF]				
Comment[Grant Identifier]				
