# Supplementary material for: Micro-computed tomography reconstructions of tibiae of stem cell transplanted osteogenesis imperfecta mice
Source: Sci Data. 2018 May 29;5:180100. doi: 10.1038/sdata.2018.100 (PMC5972671; doi:10.1038/sdata.2018.100)
Supplement: Supplementary file 1 [file sdata2018100-isa1.zip › s_study_Guillot.txt]

Source Name	Characteristics[organism]	Term Source REF	Term Accession Number	Characteristics[organism part]	Term Source REF	Term Accession Number	Characteristics[sex]	Term Source REF	Term Accession Number	Characteristics[age]	Unit	Term Source REF	Term Accession Number	Characteristics[weight]	Unit	Term Source REF	Term Accession Number	Protocol REF	Sample Name	Factor Value[genotype]	Factor Value[experimental condition]
Jackson Laboratory	Mus musculus	NCBITAXON	http://purl.bioontology.org/ontology/NCBITAXON/10090	tibia	UBERON	UBERON:0000979	female	PATO	PATO:0000383	59	day	UO	UO:0000033	18.3	gram	UO	UO:0000021	Mice	Wild-type 1	"B6C3Fe a/a-
Col1a2+/+"	
Jackson Laboratory	Mus musculus	NCBITAXON	http://purl.bioontology.org/ontology/NCBITAXON/10090	tibia	UBERON	UBERON:0000979	male	PATO	PATO:0000384	59	day	UO	UO:0000033	23.2	gram	UO	UO:0000021	Mice	Wild-type 2	"B6C3Fe a/a-
Col1a2+/+"	
Jackson Laboratory	Mus musculus	NCBITAXON	http://purl.bioontology.org/ontology/NCBITAXON/10090	tibia	UBERON	UBERON:0000979	male	PATO	PATO:0000384	58	day	UO	UO:0000033	23.5	gram	UO	UO:0000021	Mice	Wild-type 3	"B6C3Fe a/a-
Col1a2+/+"	
Jackson Laboratory	Mus musculus	NCBITAXON	http://purl.bioontology.org/ontology/NCBITAXON/10090	tibia	UBERON	UBERON:0000979	male	PATO	PATO:0000384	58	day	UO	UO:0000033	23	gram	UO	UO:0000021	Mice	Wild-type 4	"B6C3Fe a/a-
Col1a2+/+"	
Jackson Laboratory	Mus musculus	NCBITAXON	http://purl.bioontology.org/ontology/NCBITAXON/10090	tibia	UBERON	UBERON:0000979	female	PATO	PATO:0000383	58	day	UO	UO:0000033	18.5	gram	UO	UO:0000021	Mice	Wild-type 5	"B6C3Fe a/a-
Col1a2+/+"	
Jackson Laboratory	Mus musculus	NCBITAXON	http://purl.bioontology.org/ontology/NCBITAXON/10090	tibia	UBERON	UBERON:0000979	female	PATO	PATO:0000383	58	day	UO	UO:0000033	18.1	gram	UO	UO:0000021	Mice	Wild-type 6	"B6C3Fe a/a-
Col1a2+/+"	
Jackson Laboratory	Mus musculus	NCBITAXON	http://purl.bioontology.org/ontology/NCBITAXON/10090	tibia	UBERON	UBERON:0000979	male	PATO	PATO:0000384	58	day	UO	UO:0000033	17.3	gram	UO	UO:0000021	Mice	Oim 1	B6C3Fe a/a-Col1a2oim/oim	
Jackson Laboratory	Mus musculus	NCBITAXON	http://purl.bioontology.org/ontology/NCBITAXON/10090	tibia	UBERON	UBERON:0000979	male	PATO	PATO:0000384	58	day	UO	UO:0000033	17.5	gram	UO	UO:0000021	Mice	Oim 2	B6C3Fe a/a-Col1a2oim/oim	
Jackson Laboratory	Mus musculus	NCBITAXON	http://purl.bioontology.org/ontology/NCBITAXON/10090	tibia	UBERON	UBERON:0000979	male	PATO	PATO:0000384	59	day	UO	UO:0000033	18	gram	UO	UO:0000021	Mice	Oim 3	B6C3Fe a/a-Col1a2oim/oim	
Jackson Laboratory	Mus musculus	NCBITAXON	http://purl.bioontology.org/ontology/NCBITAXON/10090	tibia	UBERON	UBERON:0000979	male	PATO	PATO:0000384	59	day	UO	UO:0000033	16.5	gram	UO	UO:0000021	Mice	Oim 4	B6C3Fe a/a-Col1a2oim/oim	
Jackson Laboratory	Mus musculus	NCBITAXON	http://purl.bioontology.org/ontology/NCBITAXON/10090	tibia	UBERON	UBERON:0000979	male	PATO	PATO:0000384	58	day	UO	UO:0000033	16.5	gram	UO	UO:0000021	Mice	Oim 5	B6C3Fe a/a-Col1a2oim/oim	
Jackson Laboratory	Mus musculus	NCBITAXON	http://purl.bioontology.org/ontology/NCBITAXON/10090	tibia	UBERON	UBERON:0000979	male	PATO	PATO:0000384	58	day	UO	UO:0000033	17.1	gram	UO	UO:0000021	Mice	Oim 6	B6C3Fe a/a-Col1a2oim/oim	
Jackson Laboratory	Mus musculus	NCBITAXON	http://purl.bioontology.org/ontology/NCBITAXON/10090	tibia	UBERON	UBERON:0000979	male	PATO	PATO:0000384	58	day	UO	UO:0000033	17.1	gram	UO	UO:0000021	Mice	Transplanted 1	B6C3Fe a/a-Col1a2oim/oim	transplanted with human amniotic fluid mesenchymal stem cells
Jackson Laboratory	Mus musculus	NCBITAXON	http://purl.bioontology.org/ontology/NCBITAXON/10090	tibia	UBERON	UBERON:0000979	male	PATO	PATO:0000384	58	day	UO	UO:0000033	17.8	gram	UO	UO:0000021	Mice	Transplanted 2	B6C3Fe a/a-Col1a2oim/oim	transplanted with human amniotic fluid mesenchymal stem cells
Jackson Laboratory	Mus musculus	NCBITAXON	http://purl.bioontology.org/ontology/NCBITAXON/10090	tibia	UBERON	UBERON:0000979	female	PATO	PATO:0000383	59	day	UO	UO:0000033	15.1	gram	UO	UO:0000021	Mice	Transplanted 3	B6C3Fe a/a-Col1a2oim/oim	transplanted with human amniotic fluid mesenchymal stem cells
Jackson Laboratory	Mus musculus	NCBITAXON	http://purl.bioontology.org/ontology/NCBITAXON/10090	tibia	UBERON	UBERON:0000979	male	PATO	PATO:0000384	58	day	UO	UO:0000033	17.7	gram	UO	UO:0000021	Mice	Transplanted 4	B6C3Fe a/a-Col1a2oim/oim	transplanted with human amniotic fluid mesenchymal stem cells
Jackson Laboratory	Mus musculus	NCBITAXON	http://purl.bioontology.org/ontology/NCBITAXON/10090	tibia	UBERON	UBERON:0000979	male	PATO	PATO:0000384	58	day	UO	UO:0000033	17.5	gram	UO	UO:0000021	Mice	Transplanted 5	B6C3Fe a/a-Col1a2oim/oim	transplanted with human amniotic fluid mesenchymal stem cells
Jackson Laboratory	Mus musculus	NCBITAXON	http://purl.bioontology.org/ontology/NCBITAXON/10090	tibia	UBERON	UBERON:0000979	female	PATO	PATO:0000383	58	day	UO	UO:0000033	14.6	gram	UO	UO:0000021	Mice	Transplanted 6	B6C3Fe a/a-Col1a2oim/oim	transplanted with human amniotic fluid mesenchymal stem cells
Jackson Laboratory	Mus musculus	NCBITAXON	http://purl.bioontology.org/ontology/NCBITAXON/10090	tibia	UBERON	UBERON:0000979	male	PATO	PATO:0000384	58	day	UO	UO:0000033	16.7	gram	UO	UO:0000021	Mice	Transplanted 7	B6C3Fe a/a-Col1a2oim/oim	transplanted with human amniotic fluid mesenchymal stem cells
Jackson Laboratory	Mus musculus	NCBITAXON	http://purl.bioontology.org/ontology/NCBITAXON/10090	tibia	UBERON	UBERON:0000979	male	PATO	PATO:0000384	58	day	UO	UO:0000033	17	gram	UO	UO:0000021	Mice	Transplanted 8	B6C3Fe a/a-Col1a2oim/oim	transplanted with human amniotic fluid mesenchymal stem cells
Jackson Laboratory	Mus musculus	NCBITAXON	http://purl.bioontology.org/ontology/NCBITAXON/10090	tibia	UBERON	UBERON:0000979	female	PATO	PATO:0000383	58	day	UO	UO:0000033	15.4	gram	UO	UO:0000021	Mice	Transplanted 9	B6C3Fe a/a-Col1a2oim/oim	transplanted with human amniotic fluid mesenchymal stem cells
