# Supplementary material for: Micro-computed tomography reconstructions of tibiae of stem cell transplanted osteogenesis imperfecta mice
Source: Sci Data. 2018 May 29;5:180100. doi: 10.1038/sdata.2018.100 (PMC5972671; doi:10.1038/sdata.2018.100)
Supplement: Supplementary file 1 [file sdata2018100-isa1.zip › a_assay_Guillot.txt]

Sample Name	Protocol REF	Parameter Value[instrument]	Parameter Value[manufacturer]	Assay Name	Raw Data File	Comment[Data Repository]	Comment[Data Record Accession]	Comment[Data Record URI]	Protocol REF	Parameter value[software]	Derived Data File	Comment[Data Repository]	Comment[Data Record Accession]	Comment[Data Record URI]	Factor Value[genotype]	Factor Value[experimental condition]
Wild-type 1	Micro-computed tomography scan	Skyscan 1172 micro-CT scanner	Bruker, Coventry, UK	Wild-type1	MicroCT of mouse tibiae-wild-type1.zip	figshare	doi:10.6084/m9.figshare.c.3795019	https://dx.doi.org/10.6084/m9.figshare.c.3795019	3D reconstruction	NRecon segmentation software, Bruker	Wild-type1 3D.ply	figshare	doi:10.6084/m9.figshare.c.3795019	https://dx.doi.org/10.6084/m9.figshare.c.3795019	"B6C3Fe a/a-
Col1a2+/+"	
Wild-type 2	Micro-computed tomography scan	Skyscan 1172 micro-CT scanner	Bruker, Coventry, UK	Wild-type2	MicroCT of mouse tibiae-wild-type2.zip	figshare	doi:10.6084/m9.figshare.c.3795019	https://dx.doi.org/10.6084/m9.figshare.c.3795019	3D reconstruction	NRecon segmentation software, Bruker	Wild-type2 3D.ply	figshare	doi:10.6084/m9.figshare.c.3795019	https://dx.doi.org/10.6084/m9.figshare.c.3795019	"B6C3Fe a/a-
Col1a2+/+"	
Wild-type 3	Micro-computed tomography scan	Skyscan 1172 micro-CT scanner	Bruker, Coventry, UK	Wild-type3	MicroCT of mouse tibiae-wild-type3.zip	figshare	doi:10.6084/m9.figshare.c.3795019	https://dx.doi.org/10.6084/m9.figshare.c.3795019	3D reconstruction	NRecon segmentation software, Bruker	Wild-type3 3D.ply	figshare	doi:10.6084/m9.figshare.c.3795019	https://dx.doi.org/10.6084/m9.figshare.c.3795019	"B6C3Fe a/a-
Col1a2+/+"	
Wild-type 4	Micro-computed tomography scan	Skyscan 1172 micro-CT scanner	Bruker, Coventry, UK	Wild-type4	MicroCT of mouse tibiae-wild-type4.zip	figshare	doi:10.6084/m9.figshare.c.3795019	https://dx.doi.org/10.6084/m9.figshare.c.3795019	3D reconstruction	NRecon segmentation software, Bruker	Wild-type4 3D.ply	figshare	doi:10.6084/m9.figshare.c.3795019	https://dx.doi.org/10.6084/m9.figshare.c.3795019	"B6C3Fe a/a-
Col1a2+/+"	
Wild-type 5	Micro-computed tomography scan	Skyscan 1172 micro-CT scanner	Bruker, Coventry, UK	Wild-type5	MicroCT of mouse tibiae-wild-type5.zip	figshare	doi:10.6084/m9.figshare.c.3795019	https://dx.doi.org/10.6084/m9.figshare.c.3795019	3D reconstruction	NRecon segmentation software, Bruker	Wild-type5 3D.ply	figshare	doi:10.6084/m9.figshare.c.3795019	https://dx.doi.org/10.6084/m9.figshare.c.3795019	"B6C3Fe a/a-
Col1a2+/+"	
Wild-type 6	Micro-computed tomography scan	Skyscan 1172 micro-CT scanner	Bruker, Coventry, UK	Wild-type6	MicroCT of mouse tibiae-wild-type6.zip	figshare	doi:10.6084/m9.figshare.c.3795019	https://dx.doi.org/10.6084/m9.figshare.c.3795019	3D reconstruction	NRecon segmentation software, Bruker	Wild-type6 3D.ply	figshare	doi:10.6084/m9.figshare.c.3795019	https://dx.doi.org/10.6084/m9.figshare.c.3795019	"B6C3Fe a/a-
Col1a2+/+"	
Oim 1	Micro-computed tomography scan	Skyscan 1172 micro-CT scanner	Bruker, Coventry, UK	OIM1	MicroCT of mouse tibiae-oim1.zip	figshare	doi:10.6084/m9.figshare.c.3795019	https://dx.doi.org/10.6084/m9.figshare.c.3795019	3D reconstruction	NRecon segmentation software, Bruker	OIM1 3D.ply	figshare	doi:10.6084/m9.figshare.c.3795019	https://dx.doi.org/10.6084/m9.figshare.c.3795019	B6C3Fe a/a-Col1a2oim/oim	
Oim 2	Micro-computed tomography scan	Skyscan 1172 micro-CT scanner	Bruker, Coventry, UK	OIM2	MicroCT of mouse tibiae-oim2.zip	figshare	doi:10.6084/m9.figshare.c.3795019	https://dx.doi.org/10.6084/m9.figshare.c.3795019	3D reconstruction	NRecon segmentation software, Bruker	OIM2 3D.ply	figshare	doi:10.6084/m9.figshare.c.3795019	https://dx.doi.org/10.6084/m9.figshare.c.3795019	B6C3Fe a/a-Col1a2oim/oim	
Oim 3	Micro-computed tomography scan	Skyscan 1172 micro-CT scanner	Bruker, Coventry, UK	OIM3	MicroCT of mouse tibiae-oim3.zip	figshare	doi:10.6084/m9.figshare.c.3795019	https://dx.doi.org/10.6084/m9.figshare.c.3795019	3D reconstruction	NRecon segmentation software, Bruker	OIM3 3D.ply	figshare	doi:10.6084/m9.figshare.c.3795019	https://dx.doi.org/10.6084/m9.figshare.c.3795019	B6C3Fe a/a-Col1a2oim/oim	
Oim 4	Micro-computed tomography scan	Skyscan 1172 micro-CT scanner	Bruker, Coventry, UK	OIM4	MicroCT of mouse tibiae-oim4.zip	figshare	doi:10.6084/m9.figshare.c.3795019	https://dx.doi.org/10.6084/m9.figshare.c.3795019	3D reconstruction	NRecon segmentation software, Bruker	OIM4 3D.ply	figshare	doi:10.6084/m9.figshare.c.3795019	https://dx.doi.org/10.6084/m9.figshare.c.3795019	B6C3Fe a/a-Col1a2oim/oim	
Oim 5	Micro-computed tomography scan	Skyscan 1172 micro-CT scanner	Bruker, Coventry, UK	OIM5	MicroCT of mouse tibiae-oim5.zip	figshare	doi:10.6084/m9.figshare.c.3795019	https://dx.doi.org/10.6084/m9.figshare.c.3795019	3D reconstruction	NRecon segmentation software, Bruker	OIM5 3D.ply	figshare	doi:10.6084/m9.figshare.c.3795019	https://dx.doi.org/10.6084/m9.figshare.c.3795019	B6C3Fe a/a-Col1a2oim/oim	
Oim 6	Micro-computed tomography scan	Skyscan 1172 micro-CT scanner	Bruker, Coventry, UK	OIM6	MicroCT of mouse tibiae-oim6.zip	figshare	doi:10.6084/m9.figshare.c.3795019	https://dx.doi.org/10.6084/m9.figshare.c.3795019	3D reconstruction	NRecon segmentation software, Bruker	OIM6 3D.ply	figshare	doi:10.6084/m9.figshare.c.3795019	https://dx.doi.org/10.6084/m9.figshare.c.3795019	B6C3Fe a/a-Col1a2oim/oim	
Transplanted 1	Micro-computed tomography scan	Skyscan 1172 micro-CT scanner	Bruker, Coventry, UK	OIM+AFSCs1	MicroCT of mouse tibiae-oim+AFSC1.zip	figshare	doi:10.6084/m9.figshare.c.3795019	https://dx.doi.org/10.6084/m9.figshare.c.3795019	3D reconstruction	NRecon segmentation software, Bruker	OIM+AFSCs1 3D.ply	figshare	doi:10.6084/m9.figshare.c.3795019	https://dx.doi.org/10.6084/m9.figshare.c.3795019	B6C3Fe a/a-Col1a2oim/oim	transplanted with human amniotic fluid mesenchymal stem cells
Transplanted 2	Micro-computed tomography scan	Skyscan 1172 micro-CT scanner	Bruker, Coventry, UK	OIM+AFSCs2	MicroCT of mouse tibiae-oim+AFSC2.zip	figshare	doi:10.6084/m9.figshare.c.3795019	https://dx.doi.org/10.6084/m9.figshare.c.3795019	3D reconstruction	NRecon segmentation software, Bruker	OIM+AFSCs2 3D.ply	figshare	doi:10.6084/m9.figshare.c.3795019	https://dx.doi.org/10.6084/m9.figshare.c.3795019	B6C3Fe a/a-Col1a2oim/oim	transplanted with human amniotic fluid mesenchymal stem cells
Transplanted 3	Micro-computed tomography scan	Skyscan 1172 micro-CT scanner	Bruker, Coventry, UK	OIM+AFSCs3	MicroCT of mouse tibiae-oim+AFSC3.zip	figshare	doi:10.6084/m9.figshare.c.3795019	https://dx.doi.org/10.6084/m9.figshare.c.3795019	3D reconstruction	NRecon segmentation software, Bruker	OIM+AFSCs3 3D.ply	figshare	doi:10.6084/m9.figshare.c.3795019	https://dx.doi.org/10.6084/m9.figshare.c.3795019	B6C3Fe a/a-Col1a2oim/oim	transplanted with human amniotic fluid mesenchymal stem cells
Transplanted 4	Micro-computed tomography scan	Skyscan 1172 micro-CT scanner	Bruker, Coventry, UK	OIM+AFSCs4	MicroCT of mouse tibiae-oim+AFSC4.zip	figshare	doi:10.6084/m9.figshare.c.3795019	https://dx.doi.org/10.6084/m9.figshare.c.3795019	3D reconstruction	NRecon segmentation software, Bruker	OIM+AFSCs4 3D.ply	figshare	doi:10.6084/m9.figshare.c.3795019	https://dx.doi.org/10.6084/m9.figshare.c.3795019	B6C3Fe a/a-Col1a2oim/oim	transplanted with human amniotic fluid mesenchymal stem cells
Transplanted 5	Micro-computed tomography scan	Skyscan 1172 micro-CT scanner	Bruker, Coventry, UK	OIM+AFSCs5	MicroCT of mouse tibiae-oim+AFSC5.zip	figshare	doi:10.6084/m9.figshare.c.3795019	https://dx.doi.org/10.6084/m9.figshare.c.3795019	3D reconstruction	NRecon segmentation software, Bruker	OIM+AFSCs5 3D.ply	figshare	doi:10.6084/m9.figshare.c.3795019	https://dx.doi.org/10.6084/m9.figshare.c.3795019	B6C3Fe a/a-Col1a2oim/oim	transplanted with human amniotic fluid mesenchymal stem cells
Transplanted 6	Micro-computed tomography scan	Skyscan 1172 micro-CT scanner	Bruker, Coventry, UK	OIM+AFSCs6	MicroCT of mouse tibiae-oim+AFSC6.zip	figshare	doi:10.6084/m9.figshare.c.3795019	https://dx.doi.org/10.6084/m9.figshare.c.3795019	3D reconstruction	NRecon segmentation software, Bruker	OIM+AFSCs6 3D.ply	figshare	doi:10.6084/m9.figshare.c.3795019	https://dx.doi.org/10.6084/m9.figshare.c.3795019	B6C3Fe a/a-Col1a2oim/oim	transplanted with human amniotic fluid mesenchymal stem cells
Transplanted 7	Micro-computed tomography scan	Skyscan 1172 micro-CT scanner	Bruker, Coventry, UK	OIM+AFSCs7	MicroCT of mouse tibiae-oim+AFSC7.zip	figshare	doi:10.6084/m9.figshare.c.3795019	https://dx.doi.org/10.6084/m9.figshare.c.3795019	3D reconstruction	NRecon segmentation software, Bruker	OIM+AFSCs7 3D.ply	figshare	doi:10.6084/m9.figshare.c.3795019	https://dx.doi.org/10.6084/m9.figshare.c.3795019	B6C3Fe a/a-Col1a2oim/oim	transplanted with human amniotic fluid mesenchymal stem cells
Transplanted 8	Micro-computed tomography scan	Skyscan 1172 micro-CT scanner	Bruker, Coventry, UK	OIM+AFSCs8	MicroCT of mouse tibiae-oim+AFSC8.zip	figshare	doi:10.6084/m9.figshare.c.3795019	https://dx.doi.org/10.6084/m9.figshare.c.3795019	3D reconstruction	NRecon segmentation software, Bruker	OIM+AFSCs8 3D.ply	figshare	doi:10.6084/m9.figshare.c.3795019	https://dx.doi.org/10.6084/m9.figshare.c.3795019	B6C3Fe a/a-Col1a2oim/oim	transplanted with human amniotic fluid mesenchymal stem cells
Transplanted 9	Micro-computed tomography scan	Skyscan 1172 micro-CT scanner	Bruker, Coventry, UK	OIM+AFSCs9	MicroCT of mouse tibiae-oim+AFSC9.zip	figshare	doi:10.6084/m9.figshare.c.3795019	https://dx.doi.org/10.6084/m9.figshare.c.3795019	3D reconstruction	NRecon segmentation software, Bruker	OIM+AFSCs9 3D.ply	figshare	doi:10.6084/m9.figshare.c.3795019	https://dx.doi.org/10.6084/m9.figshare.c.3795019	B6C3Fe a/a-Col1a2oim/oim	transplanted with human amniotic fluid mesenchymal stem cells
